# Supplementary material for: Sustainable Extractions for Maximizing Content of Antioxidant Phytochemicals from Black and Red Currants
Source: Foods. 2022 Jan 24;11(3):325. doi: 10.3390/foods11030325 (PMC8833918; doi:10.3390/foods11030325)
Supplement: Supplementary file 1 [file foods-11-00325-s001.zip]

Archive with 1 entries (1 files):
- foods-1520610-supplementary.pdf
